# Supplementary material for: Factors Influencing the Distribution of Endemic Damselflies in Vanuatu
Source: Insects. 2021 Jul 26;12(8):670. doi: 10.3390/insects12080670 (PMC8396446; doi:10.3390/insects12080670)
Supplement: Supplementary file 1 [file insects-12-00670-s001.zip]

Archive with 1 entries (1 files):
- insects-1218396-supplementary.pdf
